# Supplementary material for: Illuminating the effect of beneficial blue light and ROS-modulating enzymes in Dupuytren’s disease
Source: PLoS One. 2021 Jul 16;16(7):e0253777. doi: 10.1371/journal.pone.0253777 (PMC8284832; doi:10.1371/journal.pone.0253777)
Supplement: S1 Fig — (XLSX) [file pone.0253777.s001.xlsx]

## Sheet: Tabelle1
				CTB 1ng TGF / H2O2		2021-03-31
	Blank	Kontrolle	TGF	TGF	TGF	TGF
				10µM H2O2	20µM H2O2	50µM H2O2								CTB 5ng TGF / H2O2		2021-04-13								CTB 10ng TGF / H2O2		2021-04-13
	140264	2092541	2139273	2250433	1925836	2208702	MD Spender 190219-m 46J p2
	142605	2088598	2173012	2247134	1892441	2227216					Blank	Kontrolle	TGF	TGF	TGF	TGF					Blank	Kontrolle	TGF	TGF	TGF	TGF
	137600	1132820	1552890	1441837	1184578	1425138	MD Spender 190319-w 69J. P2							10µM H2O2	20µM H2O2	50µM H2O2								10µM H2O2	20µM H2O2	50µM H2O2
	143145	1149051	1559946	1430790	1178456	1421691					134245	959876	1325826	1202302	1159175	1046060	MD Spender 170924-2-m p4				135311	906578	1162984	1204239	1099452	931169	MD Spender 170924-2-m p4
	139137	1335613	1570356	1609795	412435	1269947	MD Spender 210216-m 67J p1				137348	983060	1338705	1218272	1168913	1046446					137444	945647	1183716	1201005	1102437	933243
	141149	1359584	1577507	1612890	388380	1311642					134275	1016986	1433923	1499781	1393156	1333608	MD Spender 210216-m 67J p1				145685	1083791	1578401	1565862	1584442	1520401	MD Spender 210216-m 67J p1
	141903	1145621	1309019	1290432	675208	1205705	MD Spender 210223-w 72J p1				137857	1047086	1436978	1495111	1380226	1326404					146761	1115442	1597931	1569414	1583154	1517169
	142899	1140652	1326110	1298902	670965	1232220					133892	833222	1335060	1329087	1227026	1191889	MD Spender 210223-w 72J p1				138973	964729	1641035	1618069	1578476	1509995	MD Spender 210223-w 72J p1
											136464	842832	1363043	1335238	1208226	1190047					139346	994327	1659977	1610230	1594704	1525615
MW-Blank	141088	1.95145e+06	1.99819e+06	2.10935e+06	1.78475e+06	2.06761e+06
		1.94751e+06	2.03192e+06	2.10605e+06	1.75135e+06	2.08613e+06				MW-Blank	135680	824196	1.19015e+06	1.06662e+06	1.02349e+06	910380				MW-Blank	140587	765991	1.0224e+06	1.06365e+06	958865	790582
		991732	1.4118e+06	1.30075e+06	1.04349e+06	1.28405e+06						847380	1.20302e+06	1.08259e+06	1.03323e+06	910766						805060	1.04313e+06	1.06042e+06	961850	792656
		1.00796e+06	1.41886e+06	1.2897e+06	1.03737e+06	1.2806e+06						881306	1.29824e+06	1.3641e+06	1.25748e+06	1.19793e+06						943204	1.43781e+06	1.42528e+06	1.44386e+06	1.37981e+06
		1.19453e+06	1.42927e+06	1.46871e+06	271347	1.12886e+06						911406	1.3013e+06	1.35943e+06	1.24455e+06	1.19072e+06						974855	1.45734e+06	1.42883e+06	1.44257e+06	1.37658e+06
		1.2185e+06	1.43642e+06	1.4718e+06	247292	1.17055e+06						697542	1.19938e+06	1.19341e+06	1.09135e+06	1.05621e+06						824142	1.50045e+06	1.47748e+06	1.43789e+06	1.36941e+06
		1.00453e+06	1.16793e+06	1.14934e+06	534120	1.06462e+06						707152	1.22736e+06	1.19956e+06	1.07255e+06	1.05437e+06						853740	1.51939e+06	1.46964e+06	1.45412e+06	1.38503e+06
		999564	1.18502e+06	1.15781e+06	529877	1.09113e+06
											MW	811497	1.23658e+06	1.21095e+06	1.12044e+06	1.0534e+06					MW	861166	1.33009e+06	1.32088e+06	1.28319e+06	1.18235e+06
	MW	1.28947e+06	1.50993e+06	1.50669e+06	899950	1.39669e+06					STABW	89641	50480.9	129032	104235	126929					STABW	81593.5	232240	201600	250123	302698
	STABW	417205	330202	389869	614019	427307
												w/o	TGFβ-1	TGFβ-1	TGFβ-1	TGFβ-1						w/o	TGFβ-1	TGFβ-1	TGFβ-1	TGFβ-1
														10 µM H2O2	20 µM H2O2	50 µM H2O2								10 µM H2O2	20 µM H2O2	50 µM H2O2
		w/o	TGFβ-1	TGFβ-1	TGFβ-1	TGFβ-1						811497	1.23658e+06	1.21095e+06	1.12044e+06	1.0534e+06						861166	1.33009e+06	1.32088e+06	1.28319e+06	1.18235e+06
				10 µM H2O2	20 µM H2O2	50 µM H2O2
		902080	1.00838e+06	1.01812e+06	681282	971711
